# Supplementary material for: Prevalence, Risk Factors, and Antibiogram Analysis of Bovine Mastitis in Northern Bangladesh
Source: Vet Sci. 2025 Dec 15;12(12):1201. doi: 10.3390/vetsci12121201 (PMC12737437; doi:10.3390/vetsci12121201)
Supplement: Supplementary file 1 [file vetsci-12-01201-s001.zip]

Archive with 1 entries (1 files):
- vetsci-3993973-supplementary.pdf
